# Supplementary material for: Suicide rates and voting choice in the UK's 2016 national Brexit referendum on European Union membership: cross-sectional ecological investigation across England's local authority populations
Source: BJPsych Open. 2020 Jun 1;6(4):e57. doi: 10.1192/bjo.2020.32 (PMC7345594; doi:10.1192/bjo.2020.32)
Supplement: Supplementary file 1 [file S2056472420000320sup001.zip]

Archive with 5 entries (5 files):
- S2056472420000320sup001.pdf
- S2056472420000320sup002.pdf
- S2056472420000320sup003.pdf
- S2056472420000320sup004.pdf
- S2056472420000320sup005.docx
